# Supplementary material for: Distinct morphometric features of cardiomyocytes isolated from mouse hypertrophy models: An ImageJ analysis combined with machine learning algorithms
Source: Physiol Rep. 2025 Jun 19;13(12):e70425. doi: 10.14814/phy2.70425 (PMC12179408; doi:10.14814/phy2.70425)
Supplement: Supplementary file 2 — Video S1. [file PHY2-13-e70425-s002.zip]

Archive with 2 entries (2 files):
- PHYSREP-2024-11-812-T-s03.mov
- VideoS1_caption.docx
